# Supplementary material for: Structural and Gelation Characteristics of Alkali-Soluble β-Glucan from Poria cocos
Source: Gels. 2025 May 24;11(6):387. doi: 10.3390/gels11060387 (PMC12191588; doi:10.3390/gels11060387)
Supplement: Supplementary file 1 [file gels-11-00387-s001.zip]

Archive with 1 entries (1 files):
- gels-3602175-supplementary.pdf
